# Supplementary material for: Design principles for site-selective hydroxylation by a Rieske oxygenase
Source: Nat Commun. 2022 Jan 11;13:255. doi: 10.1038/s41467-021-27822-3 (PMC8752792; doi:10.1038/s41467-021-27822-3)
Supplement: Supplementary file 3 — Source Data [file 41467_2021_27822_MOESM3_ESM.xlsx]

## Sheet: Main text fig.3
Sample	Remaining ddSTX peak area	Int std peak area	Ratio	The percent of ddSTX remaining	The percent of ddSTX consumed
No enzyme-1	13091873	7000412	1.87016	n/a	n/a
No enzyme-2	12649782	6938892	1.82303	n/a	n/a
SxtT WT-1	11294608	7059214	1.59998	87.7651	12.2349
SxtT WT-2	10984724	7239842	1.51726	83.3778	16.6222
GxtA WT-1	9559361	7089466	1.34839	73.9643	26.0357
GxtA WT-2	9397123	7438742	1.26327	69.1158	30.8842
SxtT M255Y/T276V-1	11708887	6963653	1.68143	92.2328	7.76716
SxtT M255Y/T276V-2	11657443	7172493	1.6253	89.1539	10.8461
SxtT Loop chimera-1	12185186	7139157	1.70681	93.6251	6.3749
SxtT Loop chimera-2	11816279	7073884	1.67041	91.6284	8.37164
SxtT R204K-1	10205047	6951450	1.46805	80.528	19.472
SxtT R204K-2	10740582	7207731	1.49015	81.7403	18.2597
SxtT M255Y/T276V/R204K-1	10759111	7471911	1.43994	78.9863	21.0137
SxtT M255Y/T276V/R204K-2	10853248	7534903	1.4404	79.0113	20.9887
Sample	Remaining b-STOH peak area	Int std peak area	Ratio	The percent of b-STOH remaining	The percent of b-STOH consumed
No enzyme -1	1198491	7008123	0.171015	n/a	n/a
No enzyme -2	1149065	6820371	0.168475	n/a	n/a
SxtT WT-1	425810	6963707	0.061147	36.2943	63.7057
SxtT WT-2	384398	7030239	0.0546778	32.4545	67.5455
GxtA WT-1	893155	6928181	0.128916	76.5193	23.4807
GxtA WT-2	869234	7009433	0.124009	73.6067	26.3933
SxtT M255Y/T276V-1	785405	7263317	0.108133	64.1833	35.8167
SxtT M255Y/T276V-2	741451	7115164	0.104207	61.853	38.147
SxtT Loop chimera -1	1011234	7021018	0.14403	85.4899	14.5101
SxtT Loop chimera -2	1092294	7052294	0.154885	91.9332	8.06677
SxtT R204K-1	753799	7321005	0.102964	61.1151	38.8849
SxtT R204K-2	731681	7196251	0.101675	60.3502	39.6498
SxtT M255Y/T276V/R204K-1	760332	7023992	0.108248	64.2514	35.7486
SxtT M255Y/T276V/R204K-2	793449	6999104	0.113364	67.2884	32.7116
Sample	Remaining STX peak area	Int std peak area	Ratio	The percent of STX remaining	The percent of STX consumed
No enzyme -1	3233987	7017288	0.46086	n/a	n/a
No enzyme -2	3183298	6832123	0.465931	n/a	n/a
GxtA WT-1	1840231	6978996	0.263681	56.5924	43.4076
GxtA WT-2	1932470	7156749	0.270021	57.9529	42.0471
SxtT M255Y/T276V-1	2908784	7277871	0.399675	85.7799	14.2201
SxtT M255Y/T276V-2	2873538	7227930	0.39756	85.326	14.674
SxtT R204K-1	3052788	7225875	0.42248	90.6744	9.32562
SxtT R204K-2	2956251	7125307	0.414895	89.0463	10.9537
SxtT M255Y/T276V/R204K-1	2717492	7214084	0.376693	80.8473	19.1527
SxtT M255Y/T276V/R204K-2	2652399	7153482	0.370784	79.5792	20.4208
Sample	Int std peak area	Remaining STOH peak area	Remaining STX peak area (300.1415)	EtOH-STX peak area	Nomalized amount of STX	The amount of unconverted STX	Normalized amoung of EtOH-STX	Percentage of hydroxhylaiton on C12	Percentage of hydroxhylaiton on C11
SxtT WT-1	7037186	4272065	87592	204241	291773	87531.9	60.1429	99.9841	0.0158536
SxtT WT-2	5628370	5283795	47477	110758	158226	47467.7	9.28571	99.9955	0.00451414
GxtA WT-1	6243751	3359379	859465	0	0	0	859465	0	100
GxtA WT-2	6388111	2871548	877668	0	0	0	877668	0	100
SxtT R204K-1	7135481	3169762	421489	341488	487840	146352	275137	69.7429	30.2571
SxtT R204K-2	7447886	2449442	338679	289294	413277	123983	214696	71.4484	28.5516
SxtT M255Y/T276V/R204K-1	7318357	3585293	181482	128968	184240	55272	126210	65.4902	34.5098
SxtT M255Y/T276V/R204K-2	7358905	3377598	214288	146327	209039	62711.6	151576	64.194	35.806

## Sheet: Main text fig.4
Sample	Remaining ddSTX peak area	Int std peak area	Ratio	The percent of ddSTX remaining	The percent of ddSTX consumed
No enzyme	1.60182e+07	7.71343e+06	2.07667	n/a	n/1
No enzyme	1.53062e+07	7.63278e+06	2.00533	n/a	n/a
SxtT WT-1	1.36665e+07	7.76514e+06	1.75998	87.7651	12.2349
SxtT WT-2	1.32915e+07	7.96383e+06	1.66899	83.3778	16.6222
GxtA WT-1	1.15668e+07	7.79841e+06	1.48323	73.9643	26.0357
GxtA WT-2	1.13705e+07	8.18262e+06	1.38959	69.2951	30.7049
SxtT S232A-1	1.25266e+07	7.30685e+06	1.71437	85.4906	14.5094
SxtT S232A-2	1.3052e+07	7.42617e+06	1.75757	87.6451	12.3549
SxtT I237T-1	1.32396e+07	7.76047e+06	1.70603	85.0747	14.9253
SxtT I237T-2	1.40706e+07	7.47723e+06	1.88179	93.8396	6.1604
SxtT S232A/I237T-1	1.36581e+07	7.48443e+06	1.82487	91.0009	8.99909
SxtT S232A/I237T-2	1.27132e+07	7.59731e+06	1.67338	83.4465	16.5535
SxtT W214M/I237T-1	1.41397e+07	7.62224e+06	1.85505	92.5062	7.49384
SxtT W214M/I237T-2	1.42866e+07	8.07846e+06	1.76848	88.1893	11.8107
SxtT tunnel chimera-1	1.08433e+07	7.04632e+06	1.53886	76.7388	23.2612
SxtT tunnel chimera-2	1.02593e+07	6.68661e+06	1.5343	76.5112	23.4888
Sample	Remaining b-STOH peak area	Int std peak area	Ratio	The percent of b-STOH remaining	The percent of b-STX consumed
No enzyme -1	7.8076e+06	7016243	1.11279	n/a	n/a
No enzyme -2	7.45655e+06	6625354	1.12546	n/a	n/a
SxtT WT-1	2.00677e+06	5625357	0.356736	32.6531	67.3469
SxtT WT-2	2.96713e+06	7032522	0.421916	38.7755	61.2245
GxtA WT-1	5556708	6554893	0.847719	76.5306	23.4694
GxtA WT-2	5.4532e+06	6643982	0.820774	74.4898	25.5102
SxtT S232A-1	6.11838e+06	6723214	0.910037	82.6531	17.3469
SxtT S232A-2	6.54157e+06	6725683	0.972626	88.4694	11.5306
SxtT I237T-1	6.29621e+06	6645801	0.947397	85.7143	14.2857
SxtT I237T-2	6.55527e+06	6847387	0.957339	86.7347	13.2653
SxtT S232A/I237T-1	5.92945e+06	6953892	0.852681	77.551	22.449
SxtT S232A/I237T-2	5676462	6810342	0.833506	75.6015	24.3985
SxtT W214M/I237T-1	6.95086e+06	7131324	0.974694	88.4076	11.5924
SxtT W214M/I237T-2	6.44304e+06	7074580	0.910732	82.6531	17.3469
SxtT tunnel chimera-1	5.96999e+06	6499717	0.918501	83.6735	16.3265
SxtT tunnel chimera-2	6.15694e+06	6375334	0.965743	87.7551	12.2449
Sample	Remaining STX peak area	Int std peak area	Ratio	The percent of STX remaining	The percent of STX consumed
No enzyme -1	332948	605748	0.549648	n/a	n/a
No enzyme -2	308724	561243	0.550072	n/a	n/a
GxtA WT-1	177084	586232	0.302072	55.3191	44.6809
GxtA WT-2	182531	584963	0.312038	57.4468	42.5532
	11-Hydroxy-b-STOH peak area	The percent of 11-Hydroxy-b-STOH
SxtT WT-1	0	0
SxtT WT-2	0	0
SxtT S232A-1	0	0
SxtT S232A-2	0	0
SxtT I237T-1	0	0
SxtT I237T-2	0	0
SxtT S232A/I237T-1	0	0
SxtT S232A/I237T-2	0	0
SxtT W214M/I237T-1	0	0
SxtT W214M/I237T-2	0	0
SxtT tunnel chimera-1	0	0
SxtT tunnel chimera-2	0	0

## Sheet: Main text fig.5
Sample	Remaining ddSTX peak area	Int std peak area	Ratio	The percent of ddSTX remaining	The percent of ddSTX consumed
No enzyme-1	13091873	7000412	1.87016	n/a	n/a
No enzyme-2	12649782	6938892	1.82303	n/a	n/a
SxtT WT-1	11094608	7059214	1.57165	86.211	13.789
SxtT WT-2	10984724	7239842	1.51726	83.3778	16.6222
GxtA WT-1	9559361	7089466	1.34839	73.9643	26.0357
GxtA WT-2	9397123	7438742	1.26327	69.1158	30.8842
SxtT Triple + S230T -1	10952622	6550097	1.67213	91.7228	8.27717
SxtT Triple + S230T -2	12197522	6933299	1.75927	96.5025	3.49745
SxtT Triple + S232A -1	9695122	6974317	1.39012	76.2533	23.7467
SxtT Triple + S232A -2	10565856	7043257	1.50014	82.2883	17.7117
SxtT Triple + I237T -1	11291059	7120304	1.58576	86.9848	13.0152
SxtT Triple + I237T -2	11267305	7547024	1.49295	81.8939	18.1061
SxtT Double+tunnel chimera-1	10103384	7344618	1.37562	75.4579	24.5421
SxtT Double+tunnel chimera-2	9956228	7595548	1.3108	71.9023	28.0977
SxtT Triple+tunnel chimera-1	10567897	7669854	1.37785	75.5803	24.4197
SxtT Triple+tunnel chimera-2	9714673	7527940	1.29048	70.7879	29.2121
Sample	Remaining b-STOH peak area	Int std peak area	Ratio	The percent of b-STOH remaining	The percent of b-STOH consumed
No enzyme-1	1198491	7008123	0.171015	n/a	n/a
No enzyme-2	1149065	3820371	0.300773	n/a	n/a
SxtT WT-1	625810	6563707	0.095344	31.6996	68.3004
SxtT WT-2	764398	6730239	0.113577	37.7616	62.2384
GxtA WT-1	1533155	6928181	0.221293	73.5746	26.4254
GxtA WT-2	1639234	7309433	0.224263	74.5621	25.4379
SxtT Triple + S230T -1	1374601	6861861	0.200325	66.6033	33.3967
SxtT Triple + S230T -2	1335273	6855614	0.194771	64.7567	35.2433
SxtT Triple + S232A -1	1486371	6902912	0.215325	71.5906	28.4094
SxtT Triple + S232A -2	1551679	6993143	0.221886	73.7718	26.2282
SxtT Triple + I237T -1	2021410	7305005	0.276716	92.0015	7.99852
SxtT Triple + I237T -2	2021443	7176866	0.281661	93.6456	6.35435
SxtT Double+tunnel chimera-1	1167183	7512701	0.155361	51.654	48.346
SxtT Double+tunnel chimera-2	1161965	7508096	0.154762	51.4546	48.5454
SxtT Triple+tunnel chimera-1	1868276	7653609	0.244104	81.1588	18.8412
SxtT Triple+tunnel chimera-2	1808387	7792327	0.232073	77.1587	22.8413
Sample	Remaining STX peak area	Int std peak area	Ratio	The percent of STX remaining	The percent of STX consumed
No enzyme	332948	605748	0.549648	n/a	n/a
No enzyme	3183298	6832123	0.465931	n/a	n/a
GxtA WT-1	1840231	6978996	0.263681	56.5924	43.4076
GxtA WT-2	2082470	7656749	0.271978	58.3731	41.6269
SxtT Double+tunnel chimera-1	2822942	7486767	0.377058	80.9256	19.0744
SxtT Double+tunnel chimera-2	3011324	7710011	0.390573	83.8264	16.1736
SxtT Triple+tunnel chimera-1	1980519	7005046	0.282727	60.6801	39.3199
SxtT Triple+tunnel chimera-2	2075786	7745270	0.268007	57.5207	42.4793
	11-Hydroxy-b-STOH peak area	The percent of 11-Hydroxy-b-STOH
SxtT WT-1	0	0
SxtT WT-2	0	0
SxtT triple + S230T-1	0	0
SxtT Triple + S230T -1	0	0
SxtT Triple + S230T -2	0	0
SxtT Triple + S232A -1	0	0
SxtT Triple + S232A -2	0	0
SxtT Triple + I237T -1	0	0
SxtT Triple + I237T -2	0	0
Sample	Int std peak area	Remaining STOH peak area	Remaining peak area (300.1415)	EtOH-STX peak area	Nomalized amount of STX	The amount of unconverted STX	Normalized amoung of EtOH-STX	Percentage of hydroxhylaiton on C12	Percentage of hydroxhylaiton on C11
SxtT WT-1	7037186	4272065	87322	203721	291030	87309	13	99.9966	0.00343595
SxtT WT-2	5628370	5283795	47177	109965	157093	47127.9	49.1429	99.9759	0.0240578
GxtA WT-1	6243751	3359379	859465	0	0	0	859465	0	100
GxtA WT-2	6388111	2871548	877668	0	0	0	877668	0	100
SxtT tunnel-1	6379623	6631294	395083	29109	41584.3	12475.3	382608	12.38	87.62
SxtT tunnel-2	6129791	6770044	378124	21719	31027.1	9308.14	368816	9.85828	90.1417
SxtT Triple+tunnel-1	7362032	3771998	765914	6618	9454.29	2836.29	763078	1.58513	98.4149
SxtT Triple+tunnel-2	7614706	3493443	701589	3325	4750	1425	700164	0.874226	99.1258
Sample	Remaining ddSTX peak area	Int std peak area	Ratio	The percent of ddSTX remaining	The percent of ddSTX consumed
No enzyme	12649782	7034398	1.79827	n/a	n/a
SxtT WT-1	10594608	7123123	1.48735	82.7101	17.2899
SxtT WT-2	10984724	6938192	1.52	84.5254	15.4746
GxtA WT-1	8659361	6487231	1.33483	74.2284	25.7716
GxtA WT-2	9397123	7102931	1.32299	73.5701	26.4299
SxtT Triple -1	10042832	7012931	1.43204	79.6344	20.3656
SxtT Triple -2	9897637	7018734	1.41017	78.4182	21.5818
SxtT tunnel chimera -1	11498321	7091232	1.62148	90.1689	9.83113
SxtT tunnel chimera -2	11182312	7123212	1.56984	87.2971	12.7029
SxtT Triple + triple + tunnel -1	9291059	6988729	1.32943	73.9283	26.0717
SxtT Triple + triple + tunnel -2	9867305	7123886	1.3851	77.0239	22.9761
Sample	Remaining dc-ddSTX peak area	Int std peak area	Ratio	The percent of dc-ddSTX remaining	The percent of dc-ddSTX consumed
No enzyme	8923812	6833192	1.30595	n/a	n/a
SxtT WT-1	7909123	6628732	1.19316	91.3632	8.63685
SxtT WT-2	8019231	6802342	1.17889	90.2708	9.72916
GxtA WT-1	6809304	6688902	1.018	77.9509	22.0491
GxtA WT-2	6999897	6901934	1.01419	77.6594	22.3406
SxtT Triple -1	8312576	7012342	1.18542	90.7707	9.22929
SxtT Triple -2	8459099	6989459	1.21027	92.6731	7.32689
SxtT tunnel chimera -1	8460948	6898230	1.22654	93.9192	6.08076
SxtT tunnel chimera -2	8292094	6691203	1.23925	94.8928	5.10721
SxtT Triple + triple + tunnel -1	7219099	6809124	1.06021	81.183	18.817
SxtT Triple + triple + tunnel -2	6331284	5910349	1.07122	82.0261	17.9739
Sample	Remaining b-STOH peak area	Int std peak area	Ratio	The percent of b-STOH remaining	The percent of b-STOH consumed
No enzyme	12649782	7034398	1.79827	n/a	n/a
SxtT WT-1	10594608	7123123	1.48735	82.7101	17.2899
SxtT WT-2	10984724	6938192	1.52	84.5254	15.4746
GxtA WT-1	8659361	6487231	1.33483	74.2284	25.7716
GxtA WT-2	9397123	7102931	1.32299	73.5701	26.4299
SxtT Triple -1	10042832	7012931	1.43204	79.6344	20.3656
SxtT Triple -2	9897637	7018734	1.41017	78.4182	21.5818
SxtT tunnel chimera -1	11498321	7091232	1.62148	90.1689	9.83113
SxtT tunnel chimera -2	11182312	7123212	1.56984	87.2971	12.7029
SxtT Triple + triple + tunnel -1	9291059	6988729	1.32943	73.9283	26.0717
SxtT Triple + triple + tunnel -2	9867305	7123886	1.3851	77.0239	22.9761
Sample	Remaining dc-b-STOH peak area	Int std peak area	Ratio	The percent of dc-b-STOH remaining	The percent of dc-b-STOH consumed
No enzyme	6509325	6685743	0.973613	n/a	n/a
SxtT WT-1	5645092	6688985	0.843939	86.6811	13.3189
SxtT WT-2	5540239	6809987	0.813546	83.5595	16.4405
GxtA WT-1	4885612	6598523	0.74041	76.0477	23.9523
GxtA WT-2	5201842	6809536	0.763905	78.4609	21.5391
SxtT Triple -1	6039098	6788923	0.889552	91.3661	8.63394
SxtT Triple -2	5809305	6657125	0.872645	89.6295	10.3705
SxtT tunnel chimera -1	5839842	6890983	0.847461	87.043	12.957
SxtT tunnel chimera -2	6129834	6982312	0.877909	90.1702	9.82977
SxtT Triple + triple + tunnel -1	5601923	6789052	0.825141	84.7504	15.2496
SxtT Triple + triple + tunnel -2	5537413	6820912	0.811829	83.3831	16.6169
Sample	Remaining STX peak area	Int std peak area	Ratio	The percent of STX remaining	The percent of STX consumed
No enzyme	2630921	6349823	0.41433	n/a	n/a
GxtA WT-1	1409235	6453873	0.218355	52.7008	47.2992
GxtA WT-2	1439499	6588234	0.218495	52.7347	47.2653
SxtT Triple -1	2039587	6453986	0.31602	76.2725	23.7275
SxtT Triple -2	1939092	6439409	0.301129	72.6785	27.3215
SxtT Triple+tunnel chimera-1	1749823	6509235	0.268822	64.8811	35.1189
SxtT Triple+tunnel chimera-2	1804099	6589099	0.273801	66.0828	33.9172
Sample	Remaining dc-STX peak area	Int std peak area	Ratio	The percent of dc-STX remaining	The percent of dc-STX consumed
No enzyme	3109352	7023499	0.442707	n/a	n/a
GxtA WT-1	2299487	7194094	0.319635	72.2002	27.7998
GxtA WT-2	2309124	7294856	0.316541	71.5013	28.4987
SxtT Triple -1	2770941	7203941	0.384642	86.8842	13.1158
SxtT Triple -2	2894812	7199842	0.402066	90.8199	9.1801
SxtT Tunnel chimera-1	2692109	7103945	0.37896	85.6006	14.3994
SxtT Tunnelchimera -2	2707098	7004312	0.38649	87.3016	12.6984
SxtT Triple+tunnel chimera-1	2467980	7031238	0.351002	79.2854	20.7146
SxtT Triple+tunnel chimera-2	2430495	7108238	0.341927	77.2354	22.7646
Sample	Remaining a-STOH peak area	Int std peak area	Ratio	The percent of a-STOH remaining	The percent of a-STOH consumed
No enzyme	8039321	6108323	1.31613	n/a	n/a
GxtA WT-1	6029312	6002938	1.00439	76.3144	23.6856
GxtA WT-2	5893912	6075312	0.970141	73.7119	26.2881
SxtT Triple -1	7730941	6247832	1.23738	94.0168	5.98316
SxtT Triple -2	7460912	6019231	1.23951	94.1789	5.82112
SxtT Tunnel chimera-1	7109812	5938498	1.19724	90.9671	9.03295
SxtT Tunnelchimera -2	7002391	6019233	1.16334	88.391	11.609
SxtT Triple+tunnel chimera-1	6308400	5998237	1.05171	79.9095	20.0905
SxtT Triple+tunnel chimera-2	6143394	5873091	1.04602	79.4775	20.5225
Sample	Remaining dc-a-STOH peak area	Int std peak area	Ratio	The percent of dc-a-STOH remaining	The percent of dc-a-STOH consumed
No enzyme	10382983	5230192	1.9852	n/a	n/a
GxtA WT-1	7903844	5229333	1.51144	76.1356	23.8644
GxtA WT-2	7883209	5438731	1.44946	73.0131	26.9869
SxtT Triple -1	10093832	5333981	1.89236	95.3235	4.67647
SxtT Triple -2	10109293	5382312	1.87824	94.6123	5.38774
SxtT Tunnel chimera-1	9520931	5320002	1.78965	90.1495	9.85054
SxtT Tunnelchimera -2	9509256	5238104	1.8154	91.4467	8.55333
SxtT Triple+tunnel chimera-1	8230192	5199810	1.58279	79.7293	20.2707
SxtT Triple+tunnel chimera-2	8301923	5238473	1.5848	79.8306	20.1694
Sample	Int std peak area	Remaining a-STOH peak area	Remaining peak area (300.1415)	EtOH-STX peak area	Nomalized amount of STX	The amount of unconverted STX	Normalized amoung of EtOH-STX	Percentage of hydroxhylaiton on C12	Percentage of hydroxhylaiton on C11
SxtT Tunnel chimera-1	6659283	9349201	337322	8721	12458.6	3737.57	333584	4.63037	95.3696
SxtT Tunnelchimera -2	6584723	9508231	427177	8823	12604.3	3781.29	423396	3.72585	96.2742
SxtT Triple+tunnel chimera-1	6830941	9831293	6013093	5323	7604.29	2281.29	6.01081e+06	0.164193	99.8358
SxtT Triple+tunnel chimera-2	6599012	9030912	9017668	6029	8612.86	2583.86	9.01508e+06	0.124046	99.876

## Sheet: Supplementary fig.9
wavelength (nm)	SxtT	SxtT S232A	SxtT I237T	SxtT W214M/I237T	SxtT S232A/I237T	SxtT tunnel chimera	SxtT Triple + S230T	SxtT Triple + S232A	SxtT Triple + I237T	SxtT loop chimera
240	-1.92871	-2.20129	-2.32425	-2.08337	-2.00339	-2.0614	-2.21335	-3.33242	-1.20233	-2.32425
239.9	-1.92301	-2.24954	-2.27011	-2.17364	-2.00081	-2.06981	-2.31177	-3.47744	-1.98242	-2.27011
239.8	-1.92371	-2.21174	-2.34279	-2.42639	-2.03459	-2.05297	-2.25923	-3.50825	-1.92371	-2.34279
239.7	-1.92485	-2.13952	-2.39368	-2.43903	-2.06859	-2.0635	-2.33793	-3.52187	-1.92485	-2.39368
239.6	-2.02958	-2.11895	-2.39576	-2.31498	-2.08635	-2.1267	-2.51514	-3.5222	-2.02958	-2.39576
239.5	-2.06688	-2.12103	-2.50706	-2.27017	-2.17907	-2.1997	-2.51071	-3.59877	-2.06688	-2.50706
239.4	-2.16097	-2.28973	-2.58991	-2.18364	-2.35411	-2.29161	-2.70095	-3.62825	-2.16097	-2.58991
239.3	-2.30417	-2.25716	-2.65575	-2.21828	-2.35265	-2.34498	-2.78901	-3.77687	-2.30417	-2.65575
239.2	-2.38531	-2.22696	-2.66126	-2.43224	-2.27967	-2.37666	-2.87523	-3.83263	-2.38531	-2.66126
239.1	-2.41837	-2.23849	-2.69982	-2.61345	-2.30434	-2.39187	-2.93928	-3.88778	-2.41837	-2.69982
239	-2.45187	-2.27509	-2.73474	-2.86098	-2.28542	-2.3922	-3.00489	-3.96796	-2.45187	-2.73474
238.9	-2.45113	-2.34372	-2.81983	-3.06949	-2.43292	-2.3922	-3.13503	-3.9951	-2.45113	-2.81983
238.8	-2.59922	-2.2446	-2.75671	-3.16305	-2.35157	-2.32422	-3.14467	-4.16235	-2.59922	-2.75671
238.7	-2.63825	-2.29556	-2.92434	-3.29168	-2.38108	-2.39148	-3.26454	-4.14011	-2.63825	-2.92434
238.6	-2.78866	-2.29307	-3.04233	-3.53427	-2.47534	-2.46057	-3.2369	-4.19473	-2.78866	-3.04233
238.5	-2.75022	-2.45917	-3.23791	-3.34573	-2.6304	-2.62043	-3.39132	-4.24745	-2.75022	-3.23791
238.4	-2.91617	-2.49795	-3.22305	-3.53941	-2.65987	-2.68668	-3.53122	-4.44638	-2.91617	-3.22305
238.3	-2.8744	-2.56763	-3.32855	-3.714	-2.73819	-2.75391	-3.52006	-4.57015	-2.8744	-3.32855
238.2	-3.00857	-2.64049	-3.35085	-3.90951	-2.82556	-2.82515	-3.53182	-4.64869	-3.00857	-3.35085
238.1	-3.04668	-2.66813	-3.47061	-4.06467	-2.82454	-2.84143	-3.49819	-4.73591	-3.04668	-3.47061
238	-3.17814	-2.62795	-3.52239	-4.28676	-2.86761	-2.85069	-3.60303	-4.77918	-3.17814	-3.52239
237.9	-3.2071	-2.7383	-3.60871	-4.46776	-2.99817	-2.87307	-3.5989	-4.83537	-3.2071	-3.60871
237.8	-3.21273	-2.76307	-3.74457	-4.68882	-3.04112	-2.93297	-3.71076	-4.99308	-3.21273	-3.74457
237.7	-3.32159	-2.7787	-3.78097	-4.70878	-3.01433	-2.96299	-3.81088	-5.02894	-3.32159	-3.78097
237.6	-3.47272	-2.7628	-3.79185	-4.63825	-3.03032	-3.01396	-3.85509	-5.00344	-3.47272	-3.79185
237.5	-3.5206	-2.806	-3.90309	-4.63133	-3.02399	-3.08589	-3.94664	-5.04488	-3.5206	-3.90309
237.4	-3.48257	-2.91108	-4.03854	-4.60767	-3.18173	-3.16608	-4.00628	-5.07987	-3.48257	-4.03854
237.3	-3.53323	-2.9016	-3.99783	-4.7159	-3.2648	-3.24437	-4.08929	-5.22827	-3.53323	-3.99783
237.2	-3.47527	-3.01947	-4.17931	-4.66465	-3.32948	-3.33634	-4.25544	-5.32312	-3.47527	-4.17931
237.1	-3.69025	-2.99551	-4.14201	-4.75483	-3.34729	-3.19649	-4.32167	-5.44618	-3.69025	-4.14201
237	-3.7545	-2.94454	-4.23895	-4.56735	-3.38988	-3.16396	-4.22307	-5.42399	-3.7545	-4.23895
236.9	-3.74055	-3.03932	-4.50875	-4.35184	-3.45222	-3.35719	-4.36974	-5.40985	-3.74055	-4.50875
236.8	-3.90547	-2.97801	-4.59685	-4.58383	-3.44237	-3.41589	-4.49713	-5.57287	-3.90547	-4.59685
236.7	-3.94104	-2.96896	-4.52653	-4.5147	-3.59914	-3.43571	-4.57736	-5.57951	-3.94104	-4.52653
236.6	-3.93807	-3.03957	-4.72743	-4.45894	-3.65004	-3.58197	-4.66008	-5.58967	-3.93807	-4.72743
236.5	-4.10729	-2.90957	-4.75582	-4.7049	-3.68601	-3.57	-4.59844	-5.65142	-4.10729	-4.75582
236.4	-4.01198	-2.91464	-4.85141	-4.55891	-3.84985	-3.66354	-4.73684	-5.76948	-4.01198	-4.85141
236.3	-4.08991	-3.0294	-5.045	-4.63896	-3.8896	-3.71431	-4.81944	-6.01551	-4.08991	-5.045
236.2	-4.25337	-3.03953	-5.12138	-4.90452	-3.95774	-3.83214	-4.85046	-6.09617	-4.25337	-5.12138
236.1	-4.35996	-3.10718	-5.32183	-4.77327	-3.98836	-3.9593	-5.07358	-6.15919	-4.35996	-5.32183
236	-4.46957	-3.20896	-5.43198	-5.18064	-3.97727	-3.91374	-5.14647	-6.30108	-4.46957	-5.43198
235.9	-4.63819	-3.16141	-5.53177	-5.30764	-4.10989	-4.06791	-5.34224	-6.30186	-4.63819	-5.53177
235.8	-4.77993	-3.2476	-5.65967	-5.51037	-4.19443	-4.23136	-5.45043	-6.36794	-4.77993	-5.65967
235.7	-4.91315	-3.30015	-5.65882	-5.69114	-4.15882	-4.29761	-5.56571	-6.50738	-4.91315	-5.65882
235.6	-5.02857	-3.27782	-5.60615	-5.68295	-4.17926	-4.27827	-5.61002	-6.51702	-5.02857	-5.60615
235.5	-5.06557	-3.34791	-5.62168	-5.65166	-4.3097	-4.34406	-5.73383	-6.48797	-5.06557	-5.62168
235.4	-5.16633	-3.3992	-5.7752	-5.84511	-4.35524	-4.42051	-5.74633	-6.6368	-5.16633	-5.7752
235.3	-5.2391	-3.52049	-5.92386	-6.03109	-4.42275	-4.5252	-5.92879	-6.80478	-5.2391	-5.92386
235.2	-5.43008	-3.56347	-6.02022	-6.10878	-4.43598	-4.58214	-5.93753	-6.93773	-5.43008	-6.02022
235.1	-5.41809	-3.72253	-6.1086	-6.16075	-4.51077	-4.78187	-6.12957	-7.05438	-5.41809	-6.1086
235	-5.69201	-3.88043	-6.17557	-6.4211	-4.5814	-4.85974	-6.1972	-7.17879	-5.69201	-6.17557
234.9	-5.78601	-3.87804	-6.32436	-6.58312	-4.79667	-4.96421	-6.36749	-7.22375	-5.78601	-6.32436
234.8	-5.86475	-3.83114	-6.29364	-6.77599	-4.71979	-4.84311	-6.35353	-7.34551	-5.86475	-6.29364
234.7	-5.72743	-3.99625	-6.5191	-6.82243	-4.88104	-4.97911	-6.3947	-7.35822	-5.72743	-6.5191
234.6	-5.94453	-4.03134	-6.51049	-6.896	-4.89014	-5.06464	-6.40792	-7.49306	-5.94453	-6.51049
234.5	-6.11088	-4.14413	-6.56752	-7.01932	-4.89701	-5.04161	-6.43342	-7.72826	-6.11088	-6.56752
234.4	-6.21294	-4.17799	-6.68524	-7.18471	-5.01455	-5.11136	-6.55135	-7.81712	-6.21294	-6.68524
234.3	-6.3528	-4.18768	-6.85869	-7.17407	-5.23501	-5.27489	-6.68804	-8.01597	-6.3528	-6.85869
234.2	-6.42726	-4.27983	-6.97612	-7.53202	-5.28536	-5.32978	-6.80694	-8.18029	-6.42726	-6.97612
234.1	-6.60389	-4.3591	-7.07561	-7.71741	-5.40114	-5.33254	-6.96536	-8.2454	-6.60389	-7.07561
234	-6.66541	-4.5	-7.11359	-7.83296	-5.48195	-5.38682	-7.03981	-8.45283	-6.66541	-7.11359
233.9	-6.81815	-5.03293	-7.08065	-7.72172	-5.53622	-5.39402	-7.16509	-8.55067	-6.81815	-7.08065
233.8	-6.94858	-5.20098	-7.12844	-7.53548	-5.72108	-5.41339	-7.27289	-8.58508	-6.94858	-7.12844
233.7	-6.98234	-5.30461	-7.22993	-7.5019	-5.83507	-5.4402	-7.43329	-8.60958	-6.98234	-7.22993
233.6	-7.12208	-5.29766	-7.15165	-7.56038	-5.82743	-5.45689	-7.44864	-8.74642	-7.12208	-7.15165
233.5	-7.16413	-5.61926	-7.37274	-7.45086	-6.18119	-5.70594	-7.66734	-8.83725	-7.16413	-7.37274
233.4	-7.61162	-5.6463	-7.34267	-7.66022	-6.21093	-5.79923	-7.87886	-9.06383	-7.61162	-7.34267
233.3	-7.75075	-5.77591	-7.47496	-7.70817	-6.3535	-5.83031	-7.99152	-9.1265	-7.75075	-7.47496
233.2	-7.76602	-5.86861	-7.59411	-7.65742	-6.45547	-5.97285	-8.1241	-9.14025	-7.76602	-7.59411
233.1	-7.75542	-6.03256	-7.71659	-7.72256	-6.63582	-6.09708	-8.36895	-9.31167	-7.75542	-7.71659
233	-7.92948	-6.06332	-7.928	-7.96831	-6.66965	-6.17008	-8.60902	-9.33508	-7.92948	-7.928
232.9	-8.05608	-6.20686	-8.02968	-8.03388	-6.82755	-6.31708	-8.74822	-9.57242	-8.05608	-8.02968
232.8	-8.211	-6.2583	-8.14684	-7.98293	-6.88413	-6.46715	-8.95067	-9.62883	-8.211	-8.14684
232.7	-8.37139	-6.34642	-8.39083	-8.11791	-6.98106	-6.5856	-9.06344	-9.74167	-8.37139	-8.39083
232.6	-8.49518	-6.49448	-8.55542	-8.5165	-7.14393	-6.86741	-9.23205	-9.85833	-8.49518	-8.55542
232.5	-8.81805	-6.51402	-8.8649	-8.87127	-7.16542	-7.03865	-9.43135	-10.0619	-8.81805	-8.8649
232.4	-8.93233	-6.57789	-9.13311	-9.06734	-7.23568	-7.15274	-9.62049	-10.2692	-8.93233	-9.13311
232.3	-9.07659	-6.65837	-9.23917	-9.06123	-7.32421	-7.19453	-9.77699	-10.4802	-9.07659	-9.23917
232.2	-9.15397	-6.71521	-9.2491	-9.30613	-7.38673	-7.17639	-9.89746	-10.5921	-9.15397	-9.2491
232.1	-9.24413	-6.84733	-9.35306	-9.45837	-7.53206	-7.32664	-9.978	-10.6536	-9.24413	-9.35306
232	-9.43554	-6.89364	-9.3653	-9.44351	-7.583	-7.37855	-10.0522	-10.8125	-9.43554	-9.3653
231.9	-9.56111	-6.92431	-9.37269	-9.58012	-7.61674	-7.3958	-10.1243	-10.944	-9.56111	-9.37269
231.8	-9.56883	-6.9947	-9.50983	-9.59473	-7.69417	-7.51363	-10.3064	-10.9442	-9.56883	-9.50983
231.7	-9.75992	-7.03801	-9.59919	-9.56052	-7.74181	-7.58396	-10.4832	-11.1259	-9.75992	-9.59919
231.6	-9.84491	-7.1183	-9.61353	-9.8492	-7.83013	-7.6553	-10.396	-11.2169	-9.84491	-9.61353
231.5	-9.99656	-7.22582	-9.64161	-9.71554	-7.9484	-7.77016	-10.5268	-11.2673	-9.99656	-9.64161
231.4	-10.18	-7.25702	-9.68673	-9.87033	-7.98272	-7.86034	-10.5492	-11.413	-10.18	-9.68673
231.3	-10.2174	-7.36137	-9.81884	-10.1647	-8.09751	-8.07165	-10.5949	-11.5152	-10.2174	-9.81884
231.2	-10.2946	-7.44677	-9.84249	-10.036	-8.19145	-8.0587	-10.7976	-11.5802	-10.2946	-9.84249
231.1	-10.4339	-7.48433	-9.89682	-10.0297	-8.23276	-8.06548	-10.8682	-11.7317	-10.4339	-9.89682
231	-10.4925	-7.77962	-10.0286	-9.90567	-8.55758	-8.1999	-11.0684	-11.7804	-10.4925	-10.0286
230.9	-10.7991	-7.82483	-10.0925	-10.2801	-8.60731	-8.29052	-11.0967	-11.9679	-10.7991	-10.0925
230.8	-10.901	-7.95688	-10.2648	-10.2493	-8.75257	-8.45722	-11.2748	-11.9867	-10.901	-10.2648
230.7	-11.2432	-7.93999	-10.468	-10.362	-8.73399	-8.6924	-11.4129	-12.0841	-11.2432	-10.468
230.6	-11.2681	-8.06874	-10.8003	-10.5433	-8.87561	-8.80263	-11.5653	-12.2566	-11.2681	-10.8003
230.5	-11.2925	-8.21493	-10.9725	-10.6522	-9.03642	-9.07255	-11.7982	-12.3797	-11.2925	-10.9725
230.4	-11.5443	-8.34865	-11.1635	-10.7434	-9.18351	-9.1147	-11.9418	-12.5437	-11.5443	-11.1635
230.3	-11.697	-8.40144	-11.2573	-10.9824	-9.24158	-9.17075	-11.9865	-12.6724	-11.697	-11.2573
230.2	-11.8872	-8.46546	-11.503	-10.9178	-9.31201	-9.33093	-12.1912	-12.8082	-11.8872	-11.503
230.1	-12.0261	-8.52476	-11.7155	-11.3417	-9.37724	-9.37877	-12.3139	-13.0408	-12.0261	-11.7155
230	-12.1253	-8.70472	-11.91	-11.3137	-9.57519	-9.47749	-12.5104	-13.1467	-12.1253	-11.91
229.9	-12.3125	-8.7632	-11.9951	-11.5938	-9.63952	-9.61313	-12.7257	-13.2513	-12.3125	-11.9951
229.8	-12.5709	-8.89401	-12.1736	-11.8111	-9.78341	-9.7318	-12.8979	-13.3848	-12.5709	-12.1736
229.7	-12.6142	-8.98772	-12.2181	-11.6946	-9.88649	-9.81383	-12.9408	-13.4533	-12.6142	-12.2181
229.6	-12.6309	-9.119	-12.3439	-11.865	-10.0309	-9.89979	-13.1281	-13.4938	-12.6309	-12.3439
229.5	-12.7545	-9.234	-12.3947	-12.0209	-10.1574	-10.0596	-13.2037	-13.7309	-12.7545	-12.3947
229.4	-12.7696	-9.30736	-12.5061	-12.0401	-10.2381	-10.0608	-13.3949	-13.9072	-12.7696	-12.5061
229.3	-12.893	-9.41773	-12.6553	-12.9697	-10.3595	-10.199	-13.5876	-14.1271	-12.893	-12.6553
229.2	-13.0702	-9.45409	-12.6225	-12.1385	-10.3995	-10.1988	-13.5876	-14.3037	-13.0702	-12.6225
229.1	-13.0164	-9.53	-12.7299	-12.9946	-10.483	-10.3043	-13.8018	-14.2193	-13.0164	-12.7299
229	-13.0906	-9.69345	-12.7935	-12.0162	-10.6628	-10.4017	-13.8433	-14.3533	-13.0906	-12.7935
228.9	-13.1205	-9.75945	-12.8544	-12.3162	-10.7354	-10.5238	-14.0452	-14.4121	-13.1205	-12.8544
228.8	-13.2451	-9.93282	-12.9792	-12.1429	-10.9261	-10.792	-14.3134	-14.4392	-13.2451	-12.9792
228.7	-13.4248	-9.97555	-13.0422	-12.3564	-10.9731	-10.8235	-14.2557	-14.5747	-13.4248	-13.0422
228.6	-13.4518	-10.0505	-13.0232	-12.0696	-11.0555	-10.8136	-14.4279	-14.5806	-13.4518	-13.0232
228.5	-13.4113	-10.1565	-13.11	-12.1508	-11.1721	-10.9263	-14.3975	-14.6107	-13.4113	-13.11
228.4	-13.6859	-10.2167	-13.3651	-12.3659	-11.2384	-11.0927	-14.6257	-14.7489	-13.6859	-13.3651
228.3	-13.9349	-10.2698	-13.3986	-12.4118	-11.2968	-11.1988	-14.7212	-15.0736	-13.9349	-13.3986
228.2	-14.0646	-10.3484	-13.4953	-12.7368	-11.3832	-11.3268	-14.9033	-15.0408	-14.0646	-13.4953
228.1	-14.1424	-10.4268	-13.609	-12.9196	-11.4695	-11.5518	-14.8884	-15.015	-14.1424	-13.609
228	-14.1233	-10.4828	-13.6867	-12.9121	-11.5311	-11.5752	-15.137	-14.9429	-14.1233	-13.6867
227.9	-14.3644	-10.745	-13.8226	-13.2434	-11.8195	-11.7004	-15.256	-15.04	-14.3644	-13.8226
227.8	-14.6413	-10.7706	-13.9034	-13.7073	-11.8477	-11.786	-15.3724	-15.2731	-14.6413	-13.9034
227.7	-14.6417	-10.9612	-14.0368	-13.8544	-12.0573	-12.0104	-15.6394	-15.3259	-14.6417	-14.0368
227.6	-14.8274	-11.1086	-14.1364	-14.3153	-12.2195	-12.0732	-15.6949	-15.3738	-14.8274	-14.1364
227.5	-14.8113	-11.0848	-14.2138	-14.4037	-12.1933	-12.0756	-15.7629	-15.385	-14.8113	-14.2138
227.4	-14.8545	-11.2145	-14.3359	-14.1626	-12.3359	-12.0628	-16.0737	-15.4505	-14.8545	-14.3359
227.3	-14.9604	-11.2525	-14.6007	-14.7113	-12.3777	-12.1586	-16.0721	-15.6284	-14.9604	-14.6007
227.2	-15.2765	-11.2475	-14.6867	-14.852	-12.3722	-12.3319	-16.3052	-15.8603	-15.2765	-14.6867
227.1	-15.3096	-11.3199	-14.6473	-14.7766	-12.4519	-12.259	-16.443	-15.8471	-15.3096	-14.6473
227	-15.2598	-11.3528	-14.6063	-14.6028	-12.4881	-12.2657	-16.4775	-15.7021	-15.2598	-14.6063
226.9	-15.317	-11.3132	-14.6842	-14.3184	-12.4445	-12.2928	-16.4034	-15.7147	-15.317	-14.6842
226.8	-15.3582	-11.2949	-14.74	-14.0428	-12.4244	-12.2477	-16.4784	-15.7782	-15.3582	-14.74
226.7	-15.3788	-11.4049	-14.7827	-14.4193	-12.5454	-12.4309	-16.4437	-15.871	-15.3788	-14.7827
226.6	-15.3924	-11.4206	-14.9558	-14.4334	-12.5627	-12.5354	-16.5259	-15.8141	-15.3924	-14.9558
226.5	-15.3739	-11.5267	-15.0192	-14.1364	-12.6794	-12.6353	-16.4737	-15.8539	-15.3739	-15.0192
226.4	-15.5157	-11.4558	-14.9873	-14.0403	-12.6014	-12.6874	-16.4106	-15.934	-15.5157	-14.9873
226.3	-15.3463	-11.5705	-15.0123	-14.5713	-12.7276	-12.7996	-16.5525	-15.9796	-15.3463	-15.0123
226.2	-15.5551	-11.5318	-15.0247	-14.9462	-12.685	-12.8419	-16.4729	-15.9579	-15.5551	-15.0247
226.1	-15.5	-11.5994	-15.1174	-14.7949	-12.7593	-12.8924	-16.4169	-15.9064	-15.5	-15.1174
226	-15.6648	-11.6735	-15.0167	-14.5873	-12.8409	-12.8256	-16.3265	-16.0667	-15.6648	-15.0167
225.9	-15.4175	-11.7864	-14.946	-14.4996	-12.965	-12.8445	-16.2067	-16.0368	-15.4175	-14.946
225.8	-15.3063	-11.8707	-15.0513	-14.4651	-13.0578	-12.9338	-16.333	-16.0102	-15.3063	-15.0513
225.7	-15.2811	-11.9666	-15.1155	-14.9606	-13.1633	-13.1406	-16.4786	-16.2623	-15.2811	-15.1155
225.6	-15.3924	-11.9719	-15.0355	-14.8721	-13.1691	-13.242	-16.6559	-16.3448	-15.3924	-15.0355
225.5	-15.4705	-12.1672	-14.9247	-14.8619	-13.3839	-13.315	-16.8555	-16.2025	-15.4705	-14.9247
225.4	-15.4798	-12.0456	-14.6528	-14.8272	-13.2502	-13.0403	-16.6282	-16.3233	-15.4798	-14.6528
225.3	-15.4255	-12.1339	-14.7625	-14.9651	-13.3473	-13.1655	-16.7068	-16.332	-15.4255	-14.7625
225.2	-15.4752	-12.2099	-14.6908	-14.9719	-13.4309	-13.2377	-16.7018	-16.4678	-15.4752	-14.6908
225.1	-15.3403	-12.2847	-14.8286	-14.9479	-13.5132	-13.1462	-16.6092	-16.3806	-15.3403	-14.8286
225	-15.4716	-12.314	-14.702	-14.8642	-13.5454	-13.2659	-16.5082	-16.4841	-15.4716	-14.702
224.9	-15.5567	-12.2748	-14.4473	-14.8377	-13.5023	-13.0403	-16.3669	-16.4864	-15.5567	-14.4473
224.8	-15.4567	-12.3766	-14.4204	-14.8165	-13.6143	-13.1032	-16.4447	-16.3401	-15.4567	-14.4204
224.7	-15.3603	-12.4466	-14.3181	-14.3593	-13.6913	-13.2979	-16.5922	-16.1246	-15.3603	-14.3181
224.6	-15.2593	-12.3848	-14.3168	-14.3256	-13.6233	-13.3524	-16.7985	-16.0896	-15.2593	-14.3168
224.5	-15.3532	-12.3584	-14.2817	-14.1176	-13.5942	-13.3921	-16.9253	-16.0072	-15.3532	-14.2817
224.4	-15.3865	-12.3076	-14.2621	-14.0035	-13.5384	-13.3333	-16.6765	-15.9058	-15.3865	-14.2621
224.3	-15.33	-12.3598	-14.1986	-13.4127	-13.5958	-13.4461	-16.6581	-15.7676	-15.33	-14.1986
224.2	-15.127	-12.4459	-14.2321	-13.6454	-13.6905	-13.5008	-16.7272	-15.9348	-15.127	-14.2321
224.1	-15.2205	-12.4652	-14.1646	-13.8359	-13.7117	-13.4855	-16.7298	-15.8699	-15.2205	-14.1646
224	-15.2934	-12.3648	-14.1794	-13.808	-13.6013	-13.4509	-16.5977	-15.7715	-15.2934	-14.1794
223.9	-15.0151	-12.3187	-13.9947	-13.1949	-13.5506	-13.4384	-16.6327	-15.5457	-15.0151	-13.9947
223.8	-14.9015	-12.3767	-13.8201	-13.1396	-13.6144	-13.4898	-16.7336	-15.4258	-14.9015	-13.8201
223.7	-14.7593	-12.385	-13.8878	-13.0306	-13.6235	-13.4972	-16.6395	-15.2737	-14.7593	-13.8878
223.6	-14.6409	-12.2875	-13.882	-13.0614	-13.5163	-13.4805	-16.6518	-15.2435	-14.6409	-13.882
223.5	-14.4226	-12.4118	-13.9436	-12.9821	-13.653	-13.6173	-16.6008	-15.2606	-14.4226	-13.9436
223.4	-14.2482	-12.3366	-13.7336	-12.7332	-13.5703	-13.5574	-16.5209	-15.129	-14.2482	-13.7336
223.3	-14.2441	-12.2495	-13.3777	-12.8234	-13.4744	-13.4331	-16.4238	-15.1361	-14.2441	-13.3777
223.2	-14.0353	-12.3497	-13.3692	-12.7327	-13.5847	-13.4344	-16.2679	-15.0542	-14.0353	-13.3692
223.1	-14.0187	-12.2672	-13.1458	-12.9579	-13.4939	-13.3655	-16.2853	-14.8838	-14.0187	-13.1458
223	-13.763	-12.1253	-13.0353	-12.7341	-13.3378	-13.344	-16.3279	-14.6309	-13.763	-13.0353
222.9	-13.505	-11.9698	-12.7821	-12.2451	-13.1668	-12.9786	-15.9695	-14.3255	-13.505	-12.7821
222.8	-13.2974	-11.9323	-12.6488	-11.783	-13.1255	-12.9385	-15.7663	-14.0264	-13.2974	-12.6488
222.7	-12.9087	-12.0224	-12.4944	-11.6307	-13.2246	-13.0192	-15.6083	-13.8689	-12.9087	-12.4944
222.6	-12.7348	-11.8574	-12.3479	-11.6097	-13.0431	-12.9343	-15.4085	-13.5362	-12.7348	-12.3479
222.5	-12.4313	-11.8275	-12.0732	-11.3742	-13.0103	-12.9507	-15.2767	-13.3778	-12.4313	-12.0732
222.4	-12.3723	-11.728	-11.8108	-11.4986	-12.9008	-12.8835	-15.1527	-13.183	-12.3723	-11.8108
222.3	-12.0954	-11.6841	-11.7545	-11.2895	-12.8525	-12.7083	-14.9791	-12.8918	-12.0954	-11.7545
222.2	-11.8628	-11.5807	-11.4301	-10.8658	-12.7388	-12.4662	-14.8449	-12.5627	-11.8628	-11.4301
222.1	-11.5544	-11.5474	-11.2341	-10.2261	-12.7021	-12.401	-14.7792	-12.2905	-11.5544	-11.2341
222	-11.4217	-11.5376	-11.1739	-9.50166	-12.6914	-12.3073	-14.4992	-12.1262	-11.4217	-11.1739
221.9	-11.1239	-11.4417	-10.8555	-9.08032	-12.5859	-12.0602	-14.1963	-11.9559	-11.1239	-10.8555
221.8	-10.8741	-11.5174	-10.6706	-8.43039	-12.6691	-11.9057	-13.8704	-11.7111	-10.8741	-10.6706
221.7	-10.5653	-11.2428	-10.4021	-7.8025	-12.3671	-11.7522	-13.486	-11.8217	-10.5653	-10.4021
221.6	-10.1555	-11.227	-10.2223	-7.69008	-12.3497	-11.6676	-13.3192	-11.642	-10.1555	-10.2223
221.5	-9.91637	-11.3825	-10.0421	-7.40825	-12.5207	-11.6919	-13.3505	-11.4837	-9.91637	-10.0421
221.4	-9.62773	-11.3135	-9.49737	-7.42431	-12.4448	-11.3567	-13.0896	-11.3134	-9.62773	-9.49737
221.3	-9.52312	-11.2523	-9.26685	-7.30492	-12.3775	-11.0888	-13.0752	-11.0786	-9.52312	-9.26685
221.2	-9.26985	-11.3251	-8.93069	-7.26462	-12.4576	-11.0159	-12.8016	-11.0294	-9.26985	-8.93069
221.1	-8.96174	-11.3025	-8.60171	-7.19961	-12.4327	-10.8028	-12.6271	-10.821	-8.96174	-8.60171
221	-8.69776	-11.2045	-8.29354	-7.0535	-12.325	-10.623	-12.6791	-10.4373	-8.69776	-8.29354
220.9	-8.46614	-11.3151	-7.993	-6.8876	-12.4466	-10.755	-12.5808	-10.4413	-8.46614	-7.993
220.8	-8.41556	-11.1975	-7.745	-6.77904	-12.3172	-10.5028	-12.4422	-10.324	-8.41556	-7.745
220.7	-8.14145	-11.0792	-7.40895	-6.56672	-12.1871	-10.4135	-12.048	-10.0738	-8.14145	-7.40895
220.6	-8.04861	-10.9129	-7.32495	-6.58311	-12.0042	-10.2252	-11.7883	-9.95233	-8.04861	-7.32495
220.5	-8.1831	-10.7084	-6.84806	-6.42426	-11.7792	-10.2415	-11.6842	-9.83092	-8.1831	-6.84806
220.4	-7.88865	-10.7146	-6.64065	-6.25083	-11.7861	-10.2519	-11.5591	-9.3395	-7.88865	-6.64065
220.3	-7.72652	-10.7225	-6.54367	-6.2119	-11.7948	-10.2328	-11.585	-9.15233	-7.72652	-6.54367
220.2	-7.58945	-10.6728	-6.2461	-6.17155	-11.7401	-10.0984	-11.4219	-8.8345	-7.58945	-6.2461
220.1	-7.47966	-10.3616	-5.95413	-6.15425	-11.3978	-10.0618	-11.0534	-8.58717	-7.47966	-5.95413
220	-7.27675	-10.2411	-5.74442	-5.56365	-11.2652	-10.1465	-10.9819	-8.32742	-7.27675	-5.74442
219.9	-6.82144	-5.69567	-5.50539	-5.65337	-11.0942	-10.0298	-10.9313	-8.21296	-6.82144	-5.50539
219.8	-6.76157	-5.55306	-5.2706	-4.88267	-10.9275	-9.76751	-10.7852	-8.01523	-6.76157	-5.2706
219.7	-6.63413	-5.33353	-5.08565	-4.19403	-10.5012	-9.41326	-10.4912	-7.7273	-6.63413	-5.08565
219.6	-6.2447	-5.13562	-5.02368	-3.51339	-10.4085	-9.29116	-9.98207	-7.56303	-6.2447	-5.02368
219.5	-6.07044	-4.90123	-4.9251	-3.40997	-9.97288	-8.94926	-9.69704	-7.38121	-6.07044	-4.9251
219.4	-5.65672	-4.67522	-4.6675	-2.85356	-9.83418	-8.80585	-9.54439	-7.12276	-5.65672	-4.6675
219.3	-5.37473	-4.40757	-4.62766	-2.55397	-9.79949	-8.82203	-9.48931	-6.75904	-5.37473	-4.62766
219.2	-5.13455	-4.02021	-4.35837	-2.40716	-9.59234	-8.70112	-9.15483	-6.326	-5.13455	-4.35837
219.1	-4.65742	-3.68214	-4.20594	-1.7275	-9.37504	-8.47429	-8.84159	-5.97169	-4.65742	-4.20594
219	-4.6824	-3.45887	-3.60172	-1.37802	-9.0032	-8.17847	-8.56765	-5.93222	-4.6824	-3.60172
218.9	-4.3173	-2.8807	-3.46703	-0.312418	-8.70126	-7.79858	-7.92428	-5.54801	-4.3173	-3.46703
218.8	-3.96111	-2.43974	-3.30348	0.616887	-8.51476	-7.58676	-7.50611	-5.18622	-3.96111	-3.30348
218.7	-3.87974	-2.53103	-3.2493	0.518254	-8.36224	-7.27231	-7.1928	-4.92965	-3.87974	-3.2493
218.6	-3.79265	-2.36186	-3.09391	0.903137	-7.98232	-7.17785	-6.77225	-4.60434	-3.79265	-3.09391
218.5	-3.68202	-2.23142	-2.97526	1.08767	-7.66322	-6.97758	-6.64633	-4.15032	-3.68202	-2.97526
218.4	-3.22696	-2.09018	-2.65595	1.11275	-7.65653	-6.94258	-6.39176	-4.13021	-3.22696	-2.65595
218.3	-3.12663	-1.79334	-2.35342	1.25116	-7.44316	-6.63564	-6.16766	-3.92386	-3.12663	-2.35342
218.2	-2.83796	-1.57127	-1.98217	1.69645	-7.03504	-6.30268	-5.80916	-3.57861	-2.83796	-1.98217
218.1	-2.54864	-1.38558	-1.79979	1.23672	-6.77321	-6.15493	-5.2866	-3.18674	-2.54864	-1.79979
218	-2.34604	-1.22159	-1.43963	1.36921	-6.58551	-5.84734	-5.11456	-2.95363	-2.34604	-1.43963
217.9	-2.00591	-1.37547	-1.25045	1.63986	-6.49789	-5.55319	-4.9183	-2.78441	-2.00591	-1.25045
217.8	-1.69818	-1.23566	-1.30222	1.61296	-6.4841	-5.11822	-4.49009	-2.47633	-1.69818	-1.30222
217.7	-1.31083	-1.1371	-1.05657	1.68805	-6.29743	-4.95094	-4.50688	-2.11569	-1.31083	-1.05657
217.6	-1.40639	-0.899494	-0.747232	1.46524	-6.01801	-4.71937	-4.32216	-2.05243	-1.40639	-0.747232
217.5	-0.975367	-0.794311	-0.474353	1.54486	-5.85406	-4.53109	-4.15858	-1.86227	-0.975367	-0.474353
217.4	-0.595791	-0.648356	-0.267882	1.86602	-5.85888	-4.28727	-4.01751	-1.76583	-0.595791	-0.267882
217.3	-0.495665	-0.373669	-0.213566	2.01912	-5.99416	-3.84789	-3.86553	-1.68302	-0.495665	-0.213566
217.2	-0.334365	-0.216036	-0.0504454	2.13239	-5.82956	-3.58271	-3.54782	-1.47803	-0.334365	-0.0504454
217.1	-0.25109	-0.368136	0.255568	2.17549	-5.51401	-3.23583	-3.26089	-1.32218	-0.25109	0.255568
217	-0.281418	-0.344722	0.492517	2.36769	-5.44484	-3.08946	-3.16669	-1.05941	-0.281418	0.492517
216.9	-0.084042	-0.335062	0.784794	2.46498	-5.44426	-3.12004	-2.77298	-0.909425	-0.084042	0.784794
216.8	0.226491	-0.413066	0.917668	2.78074	-5.42911	-3.11537	-2.90741	-0.830191	0.226491	0.917668
216.7	0.344753	-0.0934423	1.23203	2.69142	-5.38567	-2.81122	-2.45866	-0.760598	0.344753	1.23203
216.6	0.660023	0.0114286	1.23635	2.68802	-5.25126	-2.64752	-2.29659	-0.806605	0.660023	1.23635
216.5	0.85927	0.110108	1.38772	2.78158	-4.95828	-2.43074	-2.23788	-0.593316	0.85927	1.38772
216.4	0.964238	0.291288	1.66213	2.94657	-4.79324	-2.42517	-2.05133	-0.247217	0.964238	1.66213
216.3	1.29137	0.328148	1.61943	3.14954	-4.70619	-2.45255	-1.70017	-0.278874	1.29137	1.61943
216.2	1.58233	0.457908	1.52406	3.38061	-4.60712	-2.16002	-1.62163	-0.061819	1.58233	1.52406
216.1	1.62898	0.618083	1.64364	3.17998	-4.27991	-1.87752	-1.38408	0.120586	1.62898	1.64364
216	1.79806	0.723929	1.81753	3.37486	-3.96202	-1.74837	-1.03115	0.259722	1.79806	1.81753
215.9	2.17134	0.647758	1.95225	3.57304	-3.69615	-1.76962	-0.617077	0.478973	2.17134	1.95225
215.8	2.33303	0.790042	1.97914	3.61269	-3.56231	-2.01999	-0.535065	0.718617	2.33303	1.97914
215.7	2.5799	1.12965	1.97468	3.59844	-3.34009	-1.94938	-0.539118	0.614029	2.5799	1.97468
215.6	2.64033	1.08358	2.07052	3.60339	-3.11342	-1.68042	-0.391777	0.629987	2.64033	2.07052
215.5	2.63034	1.3736	2.24515	3.69621	-2.64389	-1.32809	-0.234463	0.64902	2.63034	2.24515
215.4	2.82227	1.5131	2.50996	3.79569	-2.45721	-0.813899	0.251214	0.841575	2.82227	2.50996
215.3	2.84108	1.61476	2.5235	4.01135	-2.05259	-0.52379	0.255078	1.1647	2.84108	2.5235
215.2	3.14552	1.75518	2.65477	3.9952	-1.91589	-0.455083	0.484872	1.3098	3.14552	2.65477
215.1	3.1837	1.99633	2.70562	4.39686	-1.53473	-0.358146	0.762707	1.366	3.1837	2.70562
215	3.18441	2.17519	2.89399	4.53023	-1.21624	-0.18728	0.959196	1.30347	3.18441	2.89399
214.9	3.29485	2.46153	3.03877	4.5741	-0.827486	0.263066	1.07389	1.38911	3.29485	3.03877
214.8	3.06507	2.42342	3.17467	4.67494	-0.68321	0.279076	1.09521	1.56002	3.06507	3.17467
214.7	3.29549	2.53039	3.15737	4.69798	-0.671399	0.338051	1.24222	1.59861	3.29549	3.15737
214.6	3.15584	2.68103	3.3336	4.4839	-0.297291	0.733661	1.4645	1.66507	3.15584	3.3336
214.5	3.36068	3.04639	3.58736	4.62599	-0.0789309	1.06411	1.52153	1.84572	3.36068	3.58736
214.4	3.47246	3.17191	3.61623	4.78336	-0.0942289	1.40388	1.62072	1.87797	3.47246	3.61623
214.3	3.59272	3.21071	3.72179	4.96987	0.125566	1.35947	1.93073	1.96368	3.59272	3.72179
214.2	3.60508	3.29737	3.67627	4.86439	0.2114	1.26715	1.93749	2.09322	3.60508	3.67627
214.1	3.77821	3.37465	3.49811	4.97427	0.0744359	1.26794	1.85044	2.16046	3.77821	3.49811
214	3.87251	3.30218	3.49231	4.85415	0.018511	1.06863	1.70902	2.17969	3.87251	3.49231
213.9	3.88269	3.43585	3.57402	4.71315	0.0210904	1.15628	1.83316	1.96601	3.88269	3.57402
213.8	3.55373	3.55223	3.77469	4.84082	0.158311	1.10044	1.93008	2.04311	3.55373	3.77469
213.7	3.47759	3.63255	3.69121	4.49909	0.153043	1.37058	1.8687	2.04526	3.47759	3.69121
213.6	3.69833	3.70959	3.87783	4.65152	0.0660883	1.23039	1.88236	2.27074	3.69833	3.87783
213.5	3.93566	3.60841	3.69414	4.85644	-0.0111604	1.35714	2.06338	2.37164	3.93566	3.69414
213.4	4.11088	3.65558	3.76499	4.86151	0.231941	1.57036	2.11627	2.3336	4.11088	3.76499
213.3	4.05763	3.7282	3.75939	4.85455	0.343035	1.80051	2.2161	2.42578	4.05763	3.75939
213.2	4.26276	3.72605	3.81855	4.78196	0.402699	1.75034	2.18217	2.47252	4.26276	3.81855
213.1	4.46589	3.71748	3.72687	4.756	0.488041	1.78925	2.28015	2.57598	4.46589	3.72687
213	4.37262	3.70548	3.83088	4.62397	0.512147	1.87137	2.38098	2.6487	4.37262	3.83088
212.9	4.3125	3.76944	3.82552	4.61168	0.570281	2.08883	2.58852	2.501	4.3125	3.82552
212.8	4.36585	3.75474	3.97129	4.7974	0.811733	2.34483	2.83845	2.38064	4.36585	3.97129
212.7	4.1882	3.78757	4.04335	5.24658	1.09225	2.27281	2.88169	2.44284	4.1882	4.04335
212.6	4.35552	3.88737	4.24929	5.35298	1.31691	2.29676	2.98009	2.6975	4.35552	4.24929
212.5	4.47019	3.7439	4.21221	5.48555	1.23171	2.48465	3.12426	2.86824	4.47019	4.21221
212.4	4.40533	3.76149	4.19207	5.49533	1.67753	2.5004	3.35318	3.07511	4.40533	4.19207
212.3	4.67459	3.75682	4.25436	5.41234	1.85751	2.72422	3.41439	3.13952	4.67459	4.25436
212.2	4.33718	3.8763	4.51764	5.41609	2.10732	2.93307	3.68262	3.10479	4.33718	4.51764
212.1	4.4235	3.97825	4.547	5.5988	2.28367	3.16854	3.68299	3.27327	4.4235	4.547
212	4.56443	4.01132	4.59137	5.68095	2.25347	3.23982	3.76209	3.29799	4.56443	4.59137
211.9	4.66932	4.06342	4.36413	5.98542	2.47581	3.37784	3.72507	3.50912	4.66932	4.36413
211.8	4.70035	3.85936	4.37919	5.86245	2.6811	3.53742	3.7586	3.48194	4.70035	4.37919
211.7	4.39656	3.61423	4.15157	5.7046	2.69609	3.36152	3.90132	3.29838	4.39656	4.15157
211.6	4.45554	3.69423	3.99857	5.83944	2.96271	3.38372	3.53142	3.29108	4.45554	3.99857
211.5	4.38872	3.72	3.97384	5.73329	2.95703	3.42011	3.35339	3.354	4.38872	3.97384
211.4	4.2438	3.87867	3.9431	5.79416	2.94107	3.69853	3.5144	3.27813	4.2438	3.9431
211.3	4.24309	3.86633	3.56565	5.44636	3.13607	3.68467	3.31176	3.46174	4.24309	3.56565
211.2	4.23036	3.87344	3.55141	5.28852	3.50531	3.71011	3.04758	3.31949	4.23036	3.55141
211.1	4.39978	3.72545	3.506	5.16543	3.49854	3.96382	3.12209	3.28593	4.39978	3.506
211	4.26826	3.46767	3.54687	5.26072	3.42861	4.09251	3.19837	3.20676	4.26826	3.54687
210.9	4.39423	3.32991	3.38166	5.40033	3.45684	4.03205	3.18023	3.16377	4.39423	3.38166
210.8	4.12312	3.51946	3.6419	5.263	3.41698	4.16037	3.40644	3.09654	4.12312	3.6419
210.7	4.42718	3.52085	3.74239	5.40877	3.48005	4.11152	3.53715	3.35302	4.42718	3.74239
210.6	4.58016	3.41068	3.63079	5.22617	3.29869	3.9744	3.53025	3.18729	4.58016	3.63079
210.5	4.42089	3.44749	3.54768	5.3632	3.2481	3.8488	3.51718	3.02644	4.42089	3.54768
210.4	4.67902	3.74286	3.65361	5.66965	3.25046	3.70436	3.45883	3.24214	4.67902	3.65361
210.3	4.82975	3.96214	3.77485	5.71602	3.29987	3.81816	3.67063	3.24967	4.82975	3.77485
210.2	4.77904	4.10391	3.983	5.73383	3.48372	4.02305	4.10277	3.5084	4.77904	3.983
210.1	5.04628	4.00911	4.02051	5.63096	3.81521	3.97864	4.0335	3.559	5.04628	4.02051
210	5.17331	3.98229	4.171	5.99966	3.717	4.21496	3.94998	3.58027	5.17331	4.171
209.9	5.15558	4.02465	4.30997	5.76852	3.78246	4.43053	4.26652	3.63409	5.15558	4.30997
209.8	5.12934	4.25975	4.36197	5.94838	3.91624	4.27923	4.30657	3.73055	5.12934	4.36197
209.7	4.9829	4.3528	4.64042	6.22405	3.86111	4.3493	4.41782	3.57069	4.9829	4.64042
209.6	4.92599	4.2476	4.29312	5.99713	3.76857	4.28688	4.23181	3.61779	4.92599	4.29312
209.5	4.99394	4.09285	4.2609	5.7513	3.68972	4.15741	4.2546	3.73468	4.99394	4.2609
209.4	5.28399	4.13291	4.12632	5.71958	3.69115	4.11236	4.28277	3.64957	5.28399	4.12632
209.3	5.14892	3.93853	4.09199	5.61418	3.82723	3.93794	4.04422	3.65229	5.14892	4.09199
209.2	4.89897	3.92168	4.14821	5.67017	4.01767	4.14799	4.0906	3.69433	4.89897	4.14821
209.1	4.70954	3.80596	4.04334	5.86916	3.76213	4.34851	3.85712	3.77186	4.70954	4.04334
209	4.35906	3.84577	4.01439	5.52444	3.82761	4.1859	3.9547	3.75551	4.35906	4.01439
208.9	4.45027	3.78126	3.76601	5.48886	3.48946	3.87785	3.71149	3.53178	4.45027	3.76601
208.8	4.2403	3.92519	3.8118	4.97428	3.64941	4.07526	3.77477	3.39783	4.2403	3.8118
208.7	4.30715	3.81292	3.822	5.13538	3.83289	3.89536	4.01221	3.50857	4.30715	3.822
208.6	4.45803	3.78351	3.58604	5.3111	3.8203	4.01544	4.02973	3.42439	4.45803	3.58604
208.5	4.47513	3.82456	3.63876	5.21777	3.60288	4.00467	3.94465	3.51478	4.47513	3.63876
208.4	4.74322	3.84414	3.51651	5.02459	3.67935	3.76857	3.72435	3.76893	4.74322	3.51651
208.3	4.85459	3.93115	3.53498	4.72481	3.75348	3.8864	3.93263	3.75077	4.85459	3.53498
208.2	4.77133	3.99835	3.50184	4.79701	4.01389	3.89966	3.9806	3.60686	4.77133	3.50184
208.1	4.79441	4.12421	3.66697	4.41821	4.13478	4.03714	3.84647	3.54463	4.79441	3.66697
208	4.79057	4.06672	3.55342	4.27677	4.15082	3.99253	3.83094	3.52333	4.79057	3.55342
207.9	4.63057	4.13528	3.53173	3.87153	4.05504	3.87238	3.71033	3.40556	4.63057	3.53173
207.8	4.58377	4.09103	3.63944	3.66682	4.34178	3.86591	4.00184	3.47713	4.58377	3.63944
207.7	4.73171	4.00068	3.54601	3.71866	4.48141	4.03317	3.78317	3.55547	4.73171	3.54601
207.6	4.82969	3.88859	3.66766	3.74966	4.40163	4.04965	3.68501	3.4221	4.82969	3.66766
207.5	4.90883	3.99423	3.80556	4.23822	4.21585	4.09275	3.72745	3.54402	4.90883	3.80556
207.4	5.08856	4.2107	3.8897	4.1809	4.01683	3.98036	3.58718	3.50946	5.08856	3.8897
207.3	5.00057	4.12315	3.98847	4.09063	3.95345	3.92904	3.64419	3.21553	5.00057	3.98847
207.2	5.13321	4.16992	4.05985	4.03618	3.84939	3.99883	3.69615	3.01357	5.13321	4.05985
207.1	4.97413	3.86939	3.85365	4.45527	3.56332	3.97333	3.55377	2.87713	4.97413	3.85365
207	4.79598	3.8373	3.71615	4.36882	3.60505	4.06468	3.43678	2.88022	4.79598	3.71615
206.9	4.76661	3.59449	3.6117	4.23012	3.30734	3.86745	3.08844	2.78055	4.76661	3.6117
206.8	4.52939	3.59256	3.50876	4.38814	3.17642	3.75311	3.45263	2.84868	4.52939	3.50876
206.7	4.38526	3.71113	3.79987	4.76588	3.12858	3.93864	3.70146	2.72554	4.38526	3.79987
206.6	4.81368	3.69516	3.73331	5.01391	3.27407	4.12119	3.88677	2.63322	4.81368	3.73331
206.5	4.94393	3.82649	3.83845	4.92894	3.23067	4.19162	3.67417	2.54712	4.94393	3.83845
206.4	5.13261	3.76423	3.89144	5.0111	3.34103	4.00443	3.78921	2.72049	5.13261	3.89144
206.3	4.76126	3.59495	3.83681	4.89926	3.26555	3.93046	3.92737	2.81886	4.76126	3.83681
206.2	4.59436	3.37218	3.87616	4.7157	3.45743	3.88115	4.09125	2.70895	4.59436	3.87616
206.1	4.45066	3.19623	3.56684	4.5831	3.54487	3.93238	4.06419	2.68565	4.45066	3.56684
206	4.37912	3.03583	3.59327	4.73361	3.47561	3.72615	3.99386	2.66678	4.37912	3.59327
205.9	4.04429	3.00035	3.36161	4.61331	3.55992	3.75853	3.88837	2.72965	4.04429	3.36161
205.8	4.13966	3.24915	3.71566	4.51222	3.83771	3.91282	4.03049	2.48452	4.13966	3.71566
205.7	4.36512	3.27338	3.59263	5.08437	3.58126	4.05713	3.94458	2.58169	4.36512	3.59263
205.6	4.14813	3.48679	3.61722	4.97601	3.76139	4.21884	3.93646	2.62861	4.14813	3.61722
205.5	4.2846	3.59382	3.56898	5.12616	3.59755	4.07221	3.61596	2.61405	4.2846	3.56898
205.4	4.25582	3.4563	3.33253	5.0911	3.44528	3.79524	3.49882	2.75792	4.25582	3.33253
205.3	3.81108	3.297	3.1794	4.76174	3.41779	3.69246	3.18603	2.60026	3.81108	3.1794
205.2	3.42943	3.29451	3.06629	4.94654	3.52779	3.66101	3.16368	2.28017	3.42943	3.06629
205.1	3.44733	3.2077	3.1745	5.0736	3.45122	3.85967	3.12613	2.27502	3.44733	3.1745
205	3.86744	3.17185	2.896	5.16612	3.33949	4.00561	2.97061	2.28106	3.86744	2.896
204.9	3.74722	3.01481	2.45664	4.80874	3.22203	3.88057	2.69666	2.34675	3.74722	2.45664
204.8	3.45788	3.32387	2.53957	4.97571	3.18405	4.02377	2.78187	2.09509	3.45788	2.53957
204.7	3.74625	3.49866	2.64176	5.04928	3.44793	3.98027	2.8668	2.19627	3.74625	2.64176
204.6	3.8467	3.6073	2.68325	5.34339	3.27568	4.22629	2.92253	2.26749	3.8467	2.68325
204.5	3.55497	3.62666	2.65287	5.0001	3.30723	4.08638	3.04893	2.30767	3.55497	2.65287
204.4	3.42385	3.57591	2.66932	4.47941	3.35473	4.20666	3.07	2.36885	3.42385	2.66932
204.3	3.34553	3.41467	2.67407	4.48739	3.42756	4.02022	3.00454	2.24032	3.34553	2.67407
204.2	3.2203	3.3606	2.57422	4.36773	3.60268	3.9912	3.02171	1.93803	3.2203	2.57422
204.1	3.20601	3.21033	2.72694	4.52093	3.32357	3.95799	2.98719	2.05459	3.20601	2.72694
204	3.26387	3.29662	2.82141	4.45344	3.22845	3.89452	3.17783	2.35438	3.26387	2.82141
203.9	3.07571	3.17321	2.73269	4.35418	3.30313	3.95838	3.18281	2.56323	3.07571	2.73269
203.8	3.08147	3.25719	2.84258	4.4287	3.48659	3.93508	3.53465	2.50909	3.08147	2.84258
203.7	3.31914	3.3616	2.99952	4.66891	3.56936	3.9061	3.49489	2.72835	3.31914	2.99952
203.6	3.56023	3.39104	3.46046	4.78696	3.51366	3.80447	3.62059	2.72961	3.56023	3.46046
203.5	3.5366	3.41319	3.55854	4.59677	3.65387	3.65561	3.62319	2.89996	3.5366	3.55854
203.4	3.67307	3.50472	3.59726	4.61353	3.71569	3.73027	3.8455	2.80647	3.67307	3.59726
203.3	3.95521	3.18369	3.56312	4.65691	3.9632	3.38001	3.86371	3.00253	3.95521	3.56312
203.2	4.0384	3.11699	3.38117	4.62194	3.76638	3.05678	3.6223	2.9683	4.0384	3.38117
203.1	3.87338	2.8803	3.22813	4.71069	3.49286	2.81296	3.60765	2.76748	3.87338	3.22813
203	3.7343	2.94415	3.30656	4.54511	3.57064	2.81145	3.49082	2.87623	3.7343	3.30656
202.9	3.70621	2.82622	3.24311	4.76255	3.22929	2.855	3.48023	3.11294	3.70621	3.24311
202.8	3.69401	3.06693	3.39444	4.71942	3.16011	2.77575	3.52528	2.89066	3.69401	3.39444
202.7	3.73916	2.83041	2.96694	4.918	2.99367	2.46501	3.269	2.73737	3.73916	2.96694
202.6	3.6543	2.95508	3.14388	4.39156	2.69236	2.4203	3.29078	2.4576	3.6543	3.14388
202.5	3.57559	2.76389	2.91601	4.57482	2.81111	2.2845	3.24387	2.40289	3.57559	2.91601
202.4	3.35153	2.68426	2.80208	4.49064	2.76988	2.35982	3.27266	2.29973	3.35153	2.80208
202.3	3.09643	2.66336	2.43643	4.55143	2.76144	2.54471	3.21245	2.35792	3.09643	2.43643
202.2	3.06545	2.75148	2.34924	4.32104	2.79552	2.56828	3.18384	2.19437	3.06545	2.34924
202.1	2.62962	2.64439	2.1846	4.35611	2.50843	2.67685	2.81575	2.40913	2.62962	2.1846
202	2.53727	2.94198	2.26932	4.16495	2.38153	2.65741	2.87214	2.29253	2.53727	2.26932
201.9	2.51838	3.18723	2.55336	3.93992	2.52775	2.94222	3.08266	2.24901	2.51838	2.55336
201.8	2.81289	3.14995	2.56894	4.41717	2.64309	3.13855	2.84216	2.40796	2.81289	2.56894
201.7	2.95494	3.02	2.60475	4.34962	2.55302	2.81815	2.79297	2.33504	2.95494	2.60475
201.6	2.66579	3.09073	2.58405	3.95863	2.55275	2.55379	2.80805	2.09397	2.66579	2.58405
201.5	2.63548	2.8915	2.61124	3.87355	2.8855	2.82738	2.74707	2.11671	2.63548	2.61124
201.4	2.85019	3.30474	3.04146	3.67127	2.98416	2.90323	2.94498	2.24068	2.85019	3.04146
201.3	3.26549	3.09184	2.9409	3.96245	2.84289	2.71329	2.89619	2.31367	3.26549	2.9409
201.2	2.8815	3.18191	3.00481	3.58181	2.58981	2.77766	2.85047	2.39892	2.8815	3.00481
201.1	3.0857	3.25601	3.31715	3.50955	2.69653	2.85005	2.57813	2.31175	3.0857	3.31715
201	3.43955	2.98302	3.34846	4.01643	2.42348	2.56078	2.33323	2.47207	3.43955	3.34846
200.9	3.08447	2.58533	3.32226	3.70878	2.45796	2.35693	2.46985	2.49901	3.08447	3.32226
200.8	3.03308	2.32682	3.37645	3.48254	2.62502	2.27577	2.58292	2.41942	3.03308	3.37645
200.7	3.09328	1.96686	3.06009	3.91509	2.2395	2.09083	2.42227	2.64753	3.09328	3.06009
200.6	2.85752	2.00182	2.86855	3.48468	2.35548	2.01593	2.48641	2.47596	2.85752	2.86855
200.5	2.63014	1.97126	2.73071	3.51038	2.31724	2.32198	2.54918	2.43136	2.63014	2.73071
200.4	2.91217	2.02102	2.74094	3.4317	2.43998	2.4802	2.3874	2.55341	2.91217	2.74094
200.3	2.99805	1.84375	2.64587	3.72895	2.19095	2.19354	2.33402	2.38952	2.99805	2.64587
200.2	2.47541	1.64197	2.3085	3.6349	2.02565	2.08494	1.96358	2.22757	2.47541	2.3085
200.1	2.06597	1.44334	2.04662	3.41706	1.9078	1.96707	2.039	2.27294	2.06597	2.04662
200	2.03793	1.41951	2.08648	3.56586	2.03115	2.108	1.86993	2.00574	2.03793	2.08648
199.9	2.19683	1.50397	1.91831	3.61162	2.12196	2.13896	2.06578	2.15282	2.19683	1.91831
199.8	1.9404	1.64818	1.77844	3.5554	2.02205	1.91765	2.35663	2.11166	1.9404	1.77844
199.7	2.15087	1.55187	1.39581	3.60263	1.9328	1.82164	2.23284	2.0053	2.15087	1.39581
199.6	2.2074	1.79825	1.29969	3.31964	2.17663	1.92371	2.29126	1.87865	2.2074	1.29969
199.5	2.27386	1.80862	1.25712	3.29397	2.33425	1.77998	2.23055	1.93682	2.27386	1.25712
199.4	2.29936	1.73363	1.47772	2.93151	2.03582	1.5979	1.9609	1.83894	2.29936	1.47772
199.3	2.3755	1.65508	1.63864	3.19348	2.05737	1.4837	1.94033	1.74167	2.3755	1.63864
199.2	1.98801	1.59093	1.42076	2.90025	1.97552	1.32533	1.96094	1.64823	1.98801	1.42076
199.1	1.82334	1.95702	1.45561	2.30966	2.05936	1.52538	1.98774	1.62574	1.82334	1.45561
199	1.90352	2.0925	1.65217	2.60484	2.1177	1.56986	2.24465	1.75379	1.90352	1.65217
198.9	2.12426	1.98214	1.64564	2.85957	2.34367	1.51699	2.00048	1.71641	2.12426	1.64564
198.8	1.93853	1.90828	1.47687	2.35202	2.29423	1.33931	2.05785	1.66574	1.93853	1.47687
198.7	1.76522	1.82469	1.75732	2.00572	2.20516	1.27594	1.97864	1.57502	1.76522	1.75732
198.6	1.81839	1.66961	1.95749	2.18992	2.15815	1.27184	1.93131	1.77683	1.81839	1.95749
198.5	1.66405	1.48489	1.9055	2.11856	2.08686	1.16742	2.01715	1.67392	1.66405	1.9055
198.4	1.4179	1.47048	1.93435	2.05646	2.01264	1.47606	2.10363	1.52736	1.4179	1.93435
198.3	1.27971	1.05055	1.65378	2.34857	1.56712	1.4703	1.70038	1.52987	1.27971	1.65378
198.2	1.01882	1.10241	1.68887	2.28765	1.65294	1.5702	1.57538	1.30988	1.01882	1.68887
198.1	1.45949	1.02764	1.53247	2.32567	1.59262	1.49306	1.5708	1.21264	1.45949	1.53247
198	1.41321	1.17234	1.702	2.18712	1.84161	1.40151	1.6442	1.32477	1.41321	1.702
197.9	1.61164	1.07714	1.49736	2.52665	1.63198	1.14712	1.53392	1.38447	1.61164	1.49736
197.8	1.53333	0.804517	1.38482	2.56534	1.54171	1.10186	1.32421	1.40309	1.53333	1.38482
197.7	1.45108	0.677897	1.26937	2.14029	1.25899	0.825503	1.15995	1.30201	1.45108	1.26937
197.6	1.1394	0.692581	1.22314	1.87797	1.24117	0.620443	1.3374	1.10601	1.1394	1.22314
197.5	1.27864	0.539121	1.19916	2.05212	1.10092	0.562605	1.26584	1.11883	1.27864	1.19916
197.4	1.20069	0.508493	0.72843	1.83057	1.01769	0.698869	1.04633	0.78754	1.20069	0.72843
197.3	0.938891	0.877609	0.614099	1.65138	0.780493	0.567736	0.760862	0.771727	0.938891	0.614099
197.2	0.949491	0.705163	0.857222	1.45729	0.889247	0.35868	0.783302	0.87375	0.949491	0.857222
197.1	1.00742	0.816755	1.05426	1.37444	0.963652	0.185278	1.01421	0.891017	1.00742	1.05426
197	0.977697	0.708287	1.02671	1.39742	0.845863	0.190442	0.956533	1.02624	0.977697	1.02671
196.9	0.455914	0.524694	1.18848	1.17705	0.722188	0.417884	0.977682	0.988708	0.455914	1.18848
196.8	0.567815	0.803011	1.34943	1.36266	0.725524	0.397699	0.974358	0.970242	0.567815	1.34943
196.7	0.816096	0.555585	1.32627	1.65407	0.734701	0.336899	1.01675	1.02114	0.816096	1.32627
196.6	1.0793	0.643971	1.53244	1.46298	0.707674	0.197898	1.1982	1.14259	1.0793	1.53244
196.5	1.21999	0.550948	1.5551	1.77102	0.679339	0.287537	1.27775	1.26343	1.21999	1.5551
196.4	1.19152	0.604351	1.69167	1.88773	0.824241	0.558073	1.1007	1.29572	1.19152	1.69167
196.3	1.39616	0.658267	1.67017	1.94334	0.912415	0.596305	0.971477	1.31623	1.39616	1.67017
196.2	1.53109	0.747033	1.88828	1.99287	0.825784	0.272991	1.0243	1.39768	1.53109	1.88828
196.1	1.55511	0.576702	1.77354	2.14997	1.04905	0.450181	0.882595	1.25467	1.55511	1.77354
196	1.33275	0.642709	1.70004	2.33158	1.12725	0.543284	0.832161	0.986758	1.33275	1.70004
195.9	1.32602	0.947412	1.68018	2.4062	1.12156	0.826096	0.749422	0.971733	1.32602	1.68018
195.8	1.44232	1.14338	1.66784	2.26875	1.50338	0.694834	0.872487	0.982125	1.44232	1.66784
195.7	1.52505	0.925232	1.36302	2.14122	1.17658	0.229694	0.666239	0.839158	1.52505	1.36302
195.6	0.939808	0.64438	1.11373	1.64506	1.28306	0.477068	0.602335	0.431437	0.939808	1.11373
195.5	0.711267	0.763038	1.11304	1.31815	1.43583	0.643573	0.608635	0.260214	0.711267	1.11304
195.4	0.558517	0.70933	0.949985	1.28468	1.24464	0.604568	0.610125	0.145703	0.558517	0.949985
195.3	0.004293	1.25887	1.09852	1.2364	1.68989	1.13675	0.675288	0.109975	0.004293	1.09852
195.2	0.467733	1.3825	0.937238	1.49808	1.36877	1.03274	0.727646	0.304743	0.467733	0.937238
195.1	0.096908	1.23955	0.740108	1.42141	1.20534	0.962789	0.666807	0.015989	0.096908	0.740108
195	-0.247171	0.984072	0.264875	1.29204	0.928907	0.911377	0.786476	0.134723	-0.247171	0.264875
194.9	-0.433859	0.695553	0.205438	0.881339	0.542728	0.819171	1.03664	0.073146	-0.433859	0.205438
194.8	-0.625932	0.37935	0.0169673	0.455822	0.0816388	0.300772	0.666276	0.182591	-0.625932	0.0169673
194.7	-1.18288	0.725301	-0.104424	0.136405	0.184883	0.154801	0.616312	-0.223728	-1.18288	-0.104424
194.6	-1.05105	0.972819	0.28652	0.170949	0.319035	0.43734	0.970745	-0.23116	-1.05105	0.28652
194.5	-0.522307	0.883417	0.372032	0.696303	0.37386	0.66056	1.19626	0.155929	-0.522307	0.372032
194.4	-0.428658	0.666715	0.518681	1.0697	0.0385626	0.603538	1.23018	0.186204	-0.428658	0.518681
194.3	-0.518458	0.374678	0.310001	0.95719	-0.0821706	0.292729	0.982513	0.398408	-0.518458	0.310001
194.2	-0.57846	0.143165	-0.156122	0.877517	-0.511264	-0.175949	0.652188	0.336585	-0.57846	-0.156122
194.1	-0.717181	-0.250829	0.0583324	0.581433	-0.215511	-0.450603	0.431927	0.178524	-0.717181	0.0583324
194	-0.870309	-0.317834	0.182444	0.323959	-0.242026	-0.341185	0.344115	0.347163	-0.870309	0.182444
193.9	-0.94892	-0.384893	0.396955	0.113716	-0.057394	-0.438969	0.20502	0.295117	-0.94892	0.396955
193.8	-0.659096	-0.565804	0.193455	0.246154	0.10038	-0.594936	-0.235232	0.270296	-0.659096	0.193455
193.7	-0.502398	-0.626988	0.226131	0.001638	0.189734	-0.489907	-0.350424	0.185238	-0.502398	0.226131
193.6	-0.459394	-0.974412	0.37201	0.140851	0.176573	-0.631917	-0.535343	0.242905	-0.459394	0.37201
193.5	-0.426354	-0.953022	0.589802	0.10966	0.0757256	-0.594139	-0.546681	0.170288	-0.426354	0.589802
193.4	-0.827376	-0.405844	0.266403	0.058278	0.313863	-0.564478	-0.942057	0.199543	-0.827376	0.266403
193.3	-0.91041	-0.347957	0.0237154	-0.134921	0.315975	-0.443421	-0.881752	0.014059	-0.91041	0.0237154
193.2	-0.999824	-0.33606	0.0620699	0.044824	0.322327	-0.571959	-0.954155	-0.066493	-0.999824	0.0620699
193.1	-0.850403	-0.404535	0.574158	-0.161467	0.456023	-0.20969	-0.661452	-0.149231	-0.850403	0.574158
193	-0.986517	-0.304189	0.477912	0.135464	0.511567	-0.0191961	-0.193364	-0.098113	-0.986517	0.477912
192.9	-0.440742	-0.185337	0.304314	0.249503	0.680461	-0.162728	-0.583517	0.193824	-0.440742	0.304314
192.8	-0.491401	0.322433	0.738586	0.442475	0.875911	0.0349965	-0.312163	0.145997	-0.491401	0.738586
192.7	-0.161782	0.641111	0.86942	0.856253	1.16465	0.170851	0.191123	0.264311	-0.161782	0.86942
192.6	-0.056098	1.04308	0.775622	1.02188	1.18956	0.317348	0.553914	0.579889	-0.056098	0.775622
192.5	0.080999	1.08648	0.632623	1.16511	0.939627	0.242241	0.382229	0.578094	0.080999	0.632623
192.4	-0.238218	0.916683	0.198744	1.22357	0.747862	0.0213659	0.296075	0.373729	-0.238218	0.198744
192.3	-0.31238	1.09941	0.639655	0.997529	0.774765	0.0957337	0.690199	0.384077	-0.31238	0.639655
192.2	-0.036222	1.20356	1.00535	1.33515	0.964017	0.510761	0.858624	0.655233	-0.036222	1.00535
192.1	0.21273	0.986417	0.993322	1.64613	0.913678	0.513158	0.951092	0.899042	0.21273	0.993322
192	-0.117968	0.872185	0.59885	1.62301	0.700177	0.231926	0.470397	0.722678	-0.117968	0.59885
191.9	-0.07428	1.06629	0.607142	1.24323	0.436701	0.121502	0.607643	0.444982	-0.07428	0.607142
191.8	-0.169358	1.04664	0.598566	0.956485	0.292222	0.247771	0.877432	0.116648	-0.169358	0.598566
191.7	-0.222302	1.1741	0.916126	0.745897	0.318321	0.272539	1.05206	0.207603	-0.222302	0.916126
191.6	0.09488	0.875673	0.752743	1.09209	-0.0168645	0.135948	0.578558	0.384843	0.09488	0.752743
191.5	-0.045857	0.587008	0.833739	1.02218	-0.0681501	0.38644	0.38381	0.236076	-0.045857	0.833739
191.4	-0.308138	0.549181	0.723741	0.874164	0.00469336	0.517687	0.629381	0.261759	-0.308138	0.723741
191.3	-0.012267	0.53959	0.950267	0.840373	0.146719	0.463936	0.532816	0.324154	-0.012267	0.950267
191.2	0.340201	0.148318	0.39645	1.06345	-0.186844	0.0377604	0.15794	0.266858	0.340201	0.39645
191.1	0.052923	0.364264	0.173609	0.535042	-0.44919	-0.285003	0.181766	0.106022	0.052923	0.173609
191	0.192137	1.11073	0.366763	0.586121	0.292663	0.025054	0.609131	0.181558	0.192137	0.366763
190.9	0.680019	1.35972	0.443066	1.10238	0.52001	0.183394	0.779772	0.658354	0.680019	0.443066
190.8	0.573788	0.942732	0.335053	1.37246	0.32791	-0.230066	0.245032	0.842258	0.573788	0.335053
190.7	0.600377	0.661778	-0.048766	1.47783	0.151091	-0.45709	-0.229201	0.791483	0.600377	-0.048766
190.6	0.49746	0.67213	0.179878	0.824489	0.514993	-0.0950562	0.0740356	0.558792	0.49746	0.179878
190.5	0.835385	0.74742	0.344598	0.807871	0.709042	-0.185283	0.435951	0.782262	0.835385	0.344598
190.4	0.76348	1.03481	0.495056	0.334793	1.00716	0.0843328	0.382492	0.841067	0.76348	0.495056
190.3	0.947651	1.14776	0.0372222	0.754036	0.753609	-0.250124	0.245281	1.14589	0.947651	0.0372222
190.2	0.71786	1.19272	0.163119	0.297881	1.03658	0.0808785	0.431693	1.11977	0.71786	0.163119
190.1	0.849425	1.08574	0.368189	0.570285	1.4624	0.270893	0.33329	1.22673	0.849425	0.368189
190	0.82166	1.41018	0.858215	1.14682	1.50057	0.372642	0.457145	1.1317	0.82166	0.858215

## Sheet: Supplementary fig.10
Sample	Remaining ddSTX peak area	Int std peak area	Ratio	The percent of ddSTX remaining	The percent of ddSTX consumed
No enzyme -1	1.42136e+07	6.04618e+06	2.35083	n/a	n/a
No enzyme -2	1.37961e+07	5.77582e+06	2.3886	n/a	n/a
SxtT WT-1	1.02669e+07	5.67384e+06	1.80952	75.7564	24.2436
SxtT WT-2	9.76315e+06	5.79267e+06	1.68543	70.5615	29.4385
SxtT R204K-1	1.10026e+07	5.68234e+06	1.93628	81.0633	18.9367
SxtT R204K-2	1.09342e+07	5.76396e+06	1.89699	79.4186	20.5814
SxtT loop1-1	1.14172e+07	5.8354e+06	1.95655	81.9118	18.0882
SxtT loop1-2	1.15253e+07	5.64882e+06	2.04029	85.4179	14.5821
SxtT Loop2-1	1.13807e+07	5.65334e+06	2.01309	84.2792	15.7208
SxtT loop2-2	1.20988e+07	5.77993e+06	2.09325	87.635	12.365
SxtT Loop3-1	1.26555e+07	5.84443e+06	2.1654	90.6555	9.34453
SxtT loop3-2	1.20706e+07	5.78068e+06	2.0881	87.4193	12.5807
SxtT Loop chimera-1	1.28018e+07	5.75381e+06	2.22493	93.1478	6.85219
SxtT Loop chimera-2	1.29008e+07	5.87711e+06	2.19509	91.8988	8.10123
Sample	Remaining b-STOH peak area	Int std peak area	Ratio	The percent of b-STOH remaining	The percent of b-STOH consumed
No enzyme -1	1.71717e+06	5.50797e+06	0.31176	n/a	n/a
No enzyme -2	1.96819e+06	5.68406e+06	0.346265	n/a	n/a
SxtT WT-1	623963	5.63113e+06	0.110806	35.542	64.458
SxtT WT-2	551784	5.58348e+06	0.0988245	31.6989	68.3011
SxtT R204K-1	1.03236e+06	5.57535e+06	0.185164	59.3932	40.6068
SxtT R204K-2	1.07369e+06	5.61909e+06	0.191079	61.2903	38.7097
SxtT loop1-1	1.43269e+06	5.53562e+06	0.258813	83.0167	16.9833
SxtT loop1-2	1.41229e+06	5.59978e+06	0.252205	80.8972	19.1028
SxtT Loop2-1	1.42706e+06	5.63144e+06	0.253409	81.2834	18.7166
SxtT loop2-2	1.37425e+06	5.58544e+06	0.246041	78.9199	21.0801
SxtT Loop3-1	1.49733e+06	5.70097e+06	0.262645	84.2459	15.7541
SxtT loop3-2	1.47867e+06	5.54992e+06	0.266431	85.4603	14.5397
SxtT Loop chimera-1	1.59803e+06	5.61909e+06	0.284392	91.2215	8.7785
SxtT Loop chimera-2	1.54454e+06	5.59849e+06	0.275886	88.493	11.507
Sample	Remaining STX peak area	Int std peak area	Ratio	The percent of STX remaining	The percent of STX consumed
No enzyme -1	3.36878e+06	5.65664e+06	0.595545	n/a	n/a
No enzyme -2	3.18723e+06	5.559e+06	0.573347	n/a	n/a
SxtT R204K-1	2.79141e+06	5.54267e+06	0.503622	87.8389	12.1611
SxtT R204K-2	2.8385e+06	5.53846e+06	0.512507	89.3886	10.6114
SxtT Loop1-1	3.07373e+06	5.50397e+06	0.558458	97.4031	2.59686
SxtT loop1-2	3.02933e+06	5.51189e+06	0.5496	95.8582	4.14183
